# Supplementary material for: SARS-CoV-2 B.1.1.7 (alpha) and B.1.351 (beta) variants induce pathogenic patterns in K18-hACE2 transgenic mice distinct from early strains
Source: Nat Commun. 2021 Nov 12;12:6559. doi: 10.1038/s41467-021-26803-w (PMC8589842; doi:10.1038/s41467-021-26803-w)
Supplement: Supplementary file 3 — Source Data [file 41467_2021_26803_MOESM3_ESM.xlsx]

## Sheet: Figure 1
Fig 1a	% initial BW after SARS-CoV-2 infections
	WA (614D) (103 TCID50/mouse)								WA (614D) (104 TCID50/mouse)							NY (614G) (103 TCID50/mouse)								NY (614G) (102 TCID50/mouse)						CA (B.1.1.7) (102 TCID50/mouse)						SA (B.1.351) (102 TCID50/mouse)
dpi	Mouse 1	Mouse 2	Mouse 3	Mouse 4	Mouse 5	Mouse 6	Mouse 7	Mouse 8	Mouse 1	Mouse 2	Mouse 3	Mouse 4	Mouse 5	Mouse 6	Mouse 7	Mouse 1	Mouse 2	Mouse 3	Mouse 4	Mouse 5	Mouse 6	Mouse 7	Mouse 8	Mouse 1	Mouse 2	Mouse 3	Mouse 4	Mouse 5	Mouse 6	Mouse 1	Mouse 2	Mouse 3	Mouse 4	Mouse 5	Mouse 6	Mouse 1	Mouse 2	Mouse 3	Mouse 4	Mouse 5	Mouse 6
0	100	100	100	100	100	100	100	100	100	100	100	100	100	100	100	100	100	100	100	100	100	100	100	100	100	100	100	100	100	100	100	100	100	100	100	100	100	100	100	100	100
1	100.4	99.1	92.9	99.5	98.6	99.3	97.7	98.8	98.995	103.03	100	105.612	107.2	99.1	97.8	100.9	99.5	100	102.1	100.4	99.7	99.5	99.3	95.9596	98.4043	101.191	101.942	103.784	103.153	102.632	101.688	100	105.844	102.273	97.5694	105.946	98.7069	96.2025	93.0836	97.8947	97.1154
2	100.9	98.6	92.4	99.1	98.6	98.2	98.3	99.2	100.502	102.525	101.053	104.592	111.3	99.1	97.8	100.5	100	100	100	97.8	99.7	99.7	99.3	98.4848	99.4681	106.548	104.854	105.946	104.054	103.684	100.844	100.99	102.922	100.974	97.9167	105.405	98.7069	97.0464	90.7781	97.8947	95.5128
3	101.8	98.6	93.3	100	98.6	97.8	98.3	101.2	101.507	98.9899	101.579	104.592	111.3	100	96.9	100	101.5	100	103.1	100.4	99.7	98.7	100	101.515	98.9362	104.762	105.825	106.487	104.504	105.263	100.844	99.0099	101.948	102.922	98.2639	107.027	100	99.5781	90.2017	97.5439	94.2308
4	99.6	97.7	94.2	100	97.2	98.6	98.7	99.6	104.02	104.04	104.737	106.633	111.3	98.5	96.1	99.1	101.9	101	104.1	101.8	101.4	99.5	100.7	100	101.596	105.357	105.34	107.027	104.955	105.79	98.3122	100	99.6753	94.1558	94.7917	96.7568	100.431	98.3122	91.0663	98.2456	92.9487
5	100.4	100	95.1	100.5	96.2	99.6	99.7	99.6	101.507	104.546	104.737	108.163	103.1	98.2	94.9	99.1	95.6	93.8	95.4	100.9	85.7	93.9	87.8	102.525	103.723	107.738	90.7767	109.189	105.405	105.263	94.9367	92.0792	87.013	91.8831	85.4167	85.9459	99.569	94.9367	90.2017	98.9474	93.5897
6	99.6	100	92.9	99.5	96.5	97.8	97.2	97.6	103.015	104.04	103.684	106.633		96.9	93	85.9	89.3	84.8	88.1	94.3	75.6	89.1	81.6	101.515	102.128	110.119		109.189	97.7477	95.7895	86.4979	88.1188	82.1429		82.6389		99.569	89.0295	86.7435	96.8421	91.3461
7	100	100.9	90.7	98.1	98.3	97.8	98	98.8	101.005	104.04	104.21	106.122		98.8	91.8	78.9	84.5	81.4	85.1	89.9		87.5	80.2	105.05	101.064	113.691		100.54	92.7928	86.8421	85.654						91.8103	82.8	80.1153	83.8597	89.1026
8	100	100.5	91.1	99.5	96.9	98.9	96.3	98	96.4824	104.04	104.21	101.531		96.6	91.8									101.515	100	110.119		89.7297									82.8			77.89	81.41
9	102.2	102.3	92.4	101.9	92.7	98.9	96.7	99.2	102.01	104.546	104.21	102.551		98.5	93.5									102.02	103.723	110.714															76.6
10	100	101.4	92.4	100.5	94.8	97.8	98	100	102.513	106.061	109.474	105.612		97.9	92.4									103.535	104.787	111.905															69.23
11	99.6	101.4	92	98.1	95.8	97.8	97	98	100.502	105.05	107.895	105.612		99.5	91.8									104.04	104.255	113.095
12	102.2	103.7	93.3	99.5	97.9	99.6	99	99.6	104.523	104.04	106.316	107.653		100	93.8									105.05	102.66	116.667
14	99.1	105	92.9	99.1	97.9	98.6	97.7	98	102.01	105.05	107.368	102.041		101.2	93.5									105.05	106.383	114.286
Fig 1b	Δ cutaneous temperature (°C)
	WA (614D) (104 TCID50/mouse)								NY (614G) (103 TCID50/mouse)								CA (B.1.1.7) (102 TCID50/mouse)						SA (B.1.351) (102 TCID50/mouse)						Naive
dpi	Mouse 1	Mouse 2	Mouse 3	Mouse 4	Mouse 5	Mouse 6	Mouse 7	Mouse 8	Mouse 1	Mouse 2	Mouse 3	Mouse 4	Mouse 5	Mouse 6	Mouse 7	Mouse 8	Mouse 1	Mouse 2	Mouse 3	Mouse 4	Mouse 5	Mouse 6	Mouse 1	Mouse 2	Mouse 3	Mouse 4	Mouse 5	Mouse 6	Mouse 1	Mouse 2	Mouse 3	Mouse 4
0	-0.8	1.5	1	0.9	1.1	-1.5	0	-1.3	-1.2	0.9	-1.6	-1.1	-0.4	-0.6	0	0.6	-1.2	0.7	-1.7	0.1	-0.4	1.9	0.2	0.6	0.8	0	-2.1	0.5	0	0	0	0
1	2	-0.8	-0.1	1.2	-0.5	-2.2	-1	-3.2	0.3	1.1	1.1	0.3	2.3	0.5	1.8	0.4	-0.1	0.5	-2	-0.2	-1.6	1.5	0.8	0.6	0.6	-0.1	-1.9	1.6	-1.7	0.5	1.6	-0.5
2	-0.5	0.4	0.8	-0.6	1.6	-3	0.7	0.5	0.5	0.1	-0.1	-1	-0.3	-0.3	-0.6	-0.4	0.1	1.2	-1.3	-0.7	-1.8	1.5	1.4	0.7	0.5	-0.7	-2.9	1.5	-0.8	0.4	0.9	1
3	2.1	-0.6	1.3	0.6	3.4	-1.2	-0.1	-1.6	-1.9	0.1	-0.5	0.9	0.5	0.4	-0.5	-0.5	-2.7	-0.5	-3.1	-1.8	0	-0.9	-2.5	-0.8	-0.1	-0.7	-2.2	-0.1	-0.7	1	1.5	0.9
4	-0.9	-0.4	0	-0.5	2	-0.1	-0.2	-1.1	-0.7	1.1	-0.4	1	0.6	2	1.7	0.9	-3.1	-0.4	-2.7	0.1	-2.1	1.5	-0.9	-1	-0.2	0	-0.6	1.3	-0.7	1.5	1.2	0.8
5	0.9	-1.2	0.4	-2.1	1.5	-0.6	-0.2	-1.7	1.5	0.8	-1.5	0.5	-0.4	0.6	1.1	-0.5	-1.2	-0.9	-3	-2.3	-3.5	-1.1	-1.2	-1.1	-0.6	-1	-2.3	-0.5	-0.5	3.1	1.7	2.1
6	1.3	-1.3	0.3	-1.7	2.2	-1.4	0.7	-0.1	0	1.5	-3	-1.4	0.5	0.6	-1.4	-3.3	-2.2	-1.7	-4.1	-3.2		-1.6		-2.1	-2.3	-0.9	-2.8	0.5	0	1	1.1	1.8
Fig 1c	Mortality after SARS-CoV-2 infections (1: death & 0: survival)
dpi	WA (614D) (103TCID50/mouse)	WA (614D) (104 TCID50/mouse)	NY (614G) (103 TCID50/mouse)	NY (614G) (102 TCID50/mouse)	CA (B.1.1.7) (102 TCID50/mouse)	SA (B.1.351) (102 TCID50/mouse)
14	0
14	0
14	0
14	0
14	0
14	0
14	0
14	0
14		0
14		0
14		0
14		0
14		0
14		0
5		1
7			1
7			1
7			1
7			1
7			1
6			1
7			1
7			1
14				0
14				0
14				0
5				1
8				1
7				1
7					1
7					1
6					1
6					1
5					1
6					1
5						1
8						1
7						1
7						1
8						1
10						1

## Sheet: Figure 3
Fig 3	Viral loads (copies/mg of tissue, Log10) after SARS-CoV-2 infections
	WA (614D) dpi 3								WA (614D) dpi 6								NY (614G) dpi 3							NY (614G) dpi 6								CA (B.1.1.7) dpi 3							CA (B.1.1.7) dpi 5-7									SA (B.1.351) dpi 3
Tissue	Mouse 1	Mouse 2	Mouse 3	Mouse 4	Mouse 5	Mouse 6	Mouse 7	Mouse 8	Mouse 1	Mouse 2	Mouse 3	Mouse 4	Mouse 5	Mouse 6	Mouse 7	Mouse 8	Mouse 1	Mouse 2	Mouse 3	Mouse 4	Mouse 5	Mouse 6	Mouse 7	Mouse 1	Mouse 2	Mouse 3	Mouse 4	Mouse 5	Mouse 6	Mouse 7	Mouse 8	Mouse 1	Mouse 2	Mouse 3	Mouse 4	Mouse 5	Mouse 6	Mouse 7	Mouse 1	Mouse 2	Mouse 3	Mouse 4	Mouse 5	Mouse 6	Mouse 7	Mouse 8	Mouse 9	Mouse 1	Mouse 2
Brain	937.17	15.7127	1	107.486	83.7494	202.258	249.75	431.7	214895	22273499	2.37502	81194749	1	1	1	1	1	1	1	1	458.327	23.792	106.653	2.21235e+06	1291.46	1793214408	1793214408	4.85587e+08	5.81366e+08	14.5878	4.20767e+08	1	75987.3	49.8941	1	1	101133	10327.5	1799619744	1784799828	280481328	787689144	1799619744	1799619744	1799619744	1784799828	827000000	1	1
Lung	492575	896018	330757	610887	54.1337	151741	15769.7	175066	143724	316497	84714.4	3284691	169314	426518	1390736	161418	13020933	14700714	4418967	13188598	1078108	4752631	7522653	1.00402e+08	5.38313e+07	2.42585e+06	1.50407e+08	1.90263e+07	8.26292e+06	1.23549e+07	2.99503e+07	12936414	3451147	6682610	4366706	29669972	2756115	4884786	6.23996e+07	1.49882e+07	1.61214e+06	2.60825e+07	4.32435e+07	209676575	1.82622e+07	3.75134e+07	26773242	1171211	187631
Liver	1	1	71.6604	33.1481	47.4209	111.76	298.929	175.737	16.7959	1	1.17754	1	1	1	2.01123	2.79587	1	17.4912	16.2294	1	1	1	1	18.2993	15.2036	920.197	3403.69	234.492	391.276	59362.1	1361.98	1	1	457.484	35.6962	204.116	106.338	25.0159	8218.13	62.088	197.418	1107.68	1351.95	17882.7	8722.9	497.148	984.591	1	1
Spleen	47.4209	1	36.3929	46.6881	35.2774	294.292	110.03	234.618	1	1	3.09687	18.9392	1	1	1	1	1	1	1	1	79.9226	1	1	18.1125	139.262	2604.56	3345.66	4670.51	775.638	62.9125	41.9321	1	1	5.85634	1	381.048	1	1	447.076	158.002	570.995	69.4279	79.9786	140.586	1	5.94529	155.653	1	1
Kidney	1	55.8469	64.7566	97.1222	65.2632	128.61	249.75	355.03	1	1	1	14.1605	1	1	1	1	1	1	1	1	1	1	1	33.3119	1	19689.5	2188.87	1314.56	1541.34	25.3645	221.634	1	1	1	1	41.3886	6.76265	409.355	1541.72	250.125	308.037	412.71	2176.55	1756.13	703.893	598.068	67.1403	1	1
Reproductive	33.1481	20.1498	58.065	84.4049	55424.5	263.791	389.96	383.908	1114.54	464.893	3.57666	338.635	1	1	1	1	1	52.8297	1	1	1	21.6349	1	81.1315	1	16726.9	18751.1	47.7181	27.2286	1	41.5162	20.2512	24.2282	149.436	1	6.62664	8.91714	3.0808	2766.55	61.6031	13188.3	8109.83	1392.13	74.8884	1	183.428	18.7217	1	115.107
[truncated: 12 more columns]

## Sheet: Figure 4
Fig 4	Tissue-specific cytokines after SARS-CoV-2 infections
		WA (614D) dpi 3								WA (614D) dpi 6								NY (614G) dpi 3							NY (614G) dpi 6								CA (B.1.1.7) dpi 3							CA (B.1.1.7) dpi 5-7									SA (B.1.351) dpi 3
Cytokine	Tissue	Mouse 1	Mouse 2	Mouse 3	Mouse 4	Mouse 5	Mouse 6	Mouse 7	Mouse 8	Mouse 1	Mouse 2	Mouse 3	Mouse 4	Mouse 5	Mouse 6	Mouse 7	Mouse 8	Mouse 1	Mouse 2	Mouse 3	Mouse 4	Mouse 5	Mouse 6	Mouse 7	Mouse 1	Mouse 2	Mouse 3	Mouse 4	Mouse 5	Mouse 6	Mouse 7	Mouse 8	Mouse 1	Mouse 2	Mouse 3	Mouse 4	Mouse 5	Mouse 6	Mouse 7	Mouse 1	Mouse 2	Mouse 3	Mouse 4	Mouse 5	Mouse 6	Mouse 7	Mouse 8	Mouse 9	Mouse 1
IFN-alpha (pg/ml)	Lung	835.911	64.5804	350.647	558.925	8.78289	30.6809	26.0963	62.6377	29.7436	174.424	44.6031	37.9228	144.886	138.768	623.913	655.719	87.8302	104.289	81.567	53.7465	197.469	182.498	100.905	72.304	62.6721	40.4445	75.9147	11.8887	13.1892	56.0268	86.2473	924.144	427.053	848.927	456.687	798.542	859.521	821.744	22.6175	44.8179	21.441	25.3869	33.9422	87.8195	50.9752	77.9642	87.5478	236.937
IFN-alpha (pg/ml)	Liver	20.2863	12.8503	128.677	14.855	8.90567	106.688	183.167	12.711	9.65451	10.0367	9.2775	14.272	9.2775	11.6153	12.4339	0.140251	11.3108	10.5161	12.4749	9.51945	9.62877	15.0252	12.2394	30.3336	29.7148	10.9682	37.0778	9.73845	9.62877	10.1807	19.5762	31.8189	23.8155	30.3047	23.9884	24.5096	29.5573	30.1173	19.3144	41.8439	25.0347	26.4536	23.471	23.8155	14.5625	16.9575	32.01	22.3363
IFN-beta (pg/ml)	Lung	33.595	17.2026	23.108	25.0435	8.72387	14.1194	10.8558	19.7959	14.8575	10.0851	13.7938	10.0085	12.2683	12.2683	21.7502	17.2026	19.7953	26.6994	26.3196	24.7082	25.5608	26.0349	21.8724	26.2247	26.8894	18.8508	27.1745	15.6307	14.393	17.3377	39.8514	94.4615	42.1094	79.7294	66.4977	64.1646	96.6522	82.0232	18.23	13.0668	22.7439	14.6106	19.6205	15.9372	17.8003	17.7146	19.1834	33.7877
IFN-beta (pg/ml)	Liver	70.2015	17.886	9.70355	13.6316	10.3921	90.9218	116.089	11.1669	12.9866	8.79859	9.0234	10.0085	10.0851	9.0234	9.09855	11.0111	16.9589	17.3377	18.7563	16.1056	14.1066	96.6265	20.8338	79.9234	68.3941	15.1553	101.377	26.3196	14.011	19.1342	56.5884	135.601	175.456	139.703	305.961	196.822	268.884	156.745	60.1071	113.825	91.0742	50.5674	27.4003	70.8726	32.9891	32.6874	57.5059	86.2361
IL-6 (pg/ml)	Lung	3010.11	697.391	733.321	1076.98	188.292	337.391	279.489	637.233	495.116	150.476	246.558	2586.97	984.074	933.075	415.841	1076.98	250.147	329.459	545.815	490.59	637.233	377.991	433.052	3195.55	2096.83	989.797	517.954	218.479	175.37	569.407	1314.97	3702.29	1922.48	3225.19	2013.14	2082.08	3844.08	2653.12	397.367	4793.84	1396.25	1026.1	1257.73	2136.24	713.12	925.218	8243.33	1637.94
IL-6 (pg/ml)	Liver	2074.72	1314.97	394.662	632.304	121.225	2038.04	2329.9	377.991	144.456	144.456	129.775	162.762	194.868	264.681	194.868	398.868	198.185	333.417	3463.15	279.489	536.473	2812.13	386.296	4565.2	4270.72	218.479	4177.16	165.884	138.52	178.571	1766.65	2512.09	2357.63	2882.5	2943.03	2175.22	4681.38	2934.36	6771.08	8517.02	5879.33	4907.2	2269.76	6759.52	3562.35	4824.66	5934.48	2822.41
IL-12 (pg/ml)	Lung	13215.6	10677.4	6137.04	8051.77	916.444	2983.22	2341.3	3291.89	5791.24	5059.1	6486.32	3888.34	8352.31	6247.4	4691.87	11455.7	7945.09	8885.04	7181.49	3216.52	13623.8	6510.34	5023.66	8443.99	8586.05	3718.99	6691.93	3259.04	4734.17	8163.64	10995.2	15433.2	20559.3	8788.3	11204.5	9188.6	13383.6	10709.4	3178.8	3202.5	3205.9	3503	4177.3	7505.6	9299.8	3990.7	4263.7	8870.6
IL-12 (pg/ml)	Liver	2686.86	1114.16	677.018	724.484	201.483	148.459	519.826	591.479	0.01	106.703	158.727	0.01	550.501	594.178	376.114	935.332	939.33	776.109	557.486	684.86	707.702	1119.02	591.254	1631.28	1954.07	1145.76	1185.51	1278.33	537.199	302.346	885.313	1373.8	1931.8	862.5	1051.9	800.1	1046	917.4	560.9	683.3	412.7	539.8	905.1	479.6	1871.4	383.7	441.1	1084.8
IL-1beta (pg/ml)	Lung	3804.25	2367.53	605.994	928.388	0.01	35.9357	233.845	363.825	811.367	0.01	225.007	5340.7	864.709	690.324	225.007	3463.47	91.3314	414.745	343.877	125.665	808.693	277.672	59.2222	20121	22109.7	652.343	2318.24	0.01	0.01	94.4891	11423.1	12593.4	31562.3	8985.6	12434.8	7885.9	12547	7830	1135.8	2277.3	1318.3	1201.2	1261.1	3102.4	674.6	934.6	5714.4	7903.3
IL-1beta (pg/ml)	Liver	13881.3	1506.72	110.162	641.461	0.01	970.654	15433.8	409.112	0.01	0.01	0.01	0.01	0.01	257.291	42.683	570.367	113.276	55.9463	3711.56	222.055	3.6016	2989.69	470.767	31363.1	21735.9	286.371	6761.71	0.01	0.01	0.01	10217.6	2944.1	4093.7	2437.1	2557.7	1291.7	1951	1885.5	384.2	1755.6	212.6	605	305.9	334	318.6	212.6	1233.2	4248.9
IFN-gamma (pg/ml)	Lung	60.0081	36.6374	52.9534	82.4369	0.01	0.01	0.01	0.01	1281.45	460.747	692.386	79.8171	985.836	612.09	212.418	3326.2	2.8731	42.6296	28.4557	2.06118	38.3567	31.03	19.2339	10562.4	17152.3	14.0081	2916.39	232.243	758.234	5172.45	2600.67	271.5	57.7	143.5	104.6	184.2	243.7	104.9	20.5	5.7	796.1	587.6	5.4	4.2	35.2	13	22.2	48.4
IFN-gamma (pg/ml)	Liver	24.8207	0.01	0.01	0.01	0.01	0.01	0.01	0.01	11.1459	0.01	1.28863	0.01	75.7071	4.68654	0.01	14.9336	4.92372	0	9.07468	0.01	0.01	3.05776	0.01	70.0394	70.2802	0	6.15541	0.01	0.01	93.4197	21.4608	8.3	25	6.9	10.4	3.1	6.7	5.9	0.3	0.01	3.6	1.5	0.1	0.01	1	0.01	0.01	4
TNF-alpha (pg/ml)	Lung	70.87	56.7106	38.7656	52.602	0.01	0.01	0.01	0.01	49.69	23.5167	21.3727	570.43	34.9101	34.6374	1.73007	47.5107	6.81961	39.0901	43.9862	5.8867	30.5258	28.5372	0.01	204.393	286.418	15.9925	67.4043	4.81524	33.1618	118.565	94.7997	261.6	142.6	202	209.2	212.9	303	167.2	26.4	36.5	204.5	81.8	16.2	64.7	35	13.2	685.9	79.1
TNF-alpha (pg/ml)	Liver	17.09	0.01	0.01	0.01	0.01	0.01	0.01	0.01	0.01	0.01	0.01	0.01	0.01	0.01	0.01	0.01	0.01	0.01	0.01	0.01	0.01	1.24295	0.01	16.8017	13.3688	0.01	0.01	0.01	0.01	0.01	0.01	21	5.6	0.01	6.8	0.01	0.01	0.01	0.01	0.01	8	0.01	0.01	5.1	0.01	0.01	0.01	0.01
[truncated: 20 more columns]

## Sheet: Figure 5
Fig 5	Tissue-specific chemokines after SARS-CoV-2 infections
		WA (614D) dpi 3								WA (614D) dpi 6								NY (614G) dpi 3							NY (614G) dpi 6								CA (B.1.1.7) dpi 3							CA (B.1.1.7) dpi 5-7									SA (B.1.351) dpi 3
Chemokines	Tissue	Mouse 1	Mouse 2	Mouse 3	Mouse 4	Mouse 5	Mouse 6	Mouse 7	Mouse 8	Mouse 1	Mouse 2	Mouse 3	Mouse 4	Mouse 5	Mouse 6	Mouse 7	Mouse 8	Mouse 1	Mouse 2	Mouse 3	Mouse 4	Mouse 5	Mouse 6	Mouse 7	Mouse 1	Mouse 2	Mouse 3	Mouse 4	Mouse 5	Mouse 6	Mouse 7	Mouse 8	Mouse 1	Mouse 2	Mouse 3	Mouse 4	Mouse 5	Mouse 6	Mouse 7	Mouse 1	Mouse 2	Mouse 3	Mouse 4	Mouse 5	Mouse 6	Mouse 7	Mouse 8	Mouse 9	Mouse 1
IL-10 (pg/ml)	Lung	24.9595	5.00213	16.7635	15.0476	0.01	0.01	0.01	58.3521	280.105	0.01	0.01	6.05197	115.906	182.43	0.01	482.415	0.01	0.01	0.01	0.01	0.01	0.01	0.01	2531.95	4896.74	43.5727	647.567	0.01	0.01	73.7292	626.088	105.6	98.9	111.7	126.5	114.8	155.9	113.8	36.4	57.7	499.4	469.7	49.6	65.3	49.1	55	204.4	61.7
IL-10 (pg/ml)	Liver	0.01	0.01	0.01	0.01	0.01	0.01	8.48936	0.01	0.01	0.01	0.01	0.01	0.01	0.01	0.01	0.01	0.01	0.01	0.01	0.01	0.01	2.88894	0.01	0.01	21.5517	0.01	0.01	0.01	0.01	0.01	8.14205	35.2	41.6	33.8	26.7	26.7	32.2	37.1	8.6	47.4	36.4	50.7	24.7	37.4	23.5	22.6	45.6	32.7
IL-13 (pg/ml)	Lung	0.01	0.01	5147.24	0.01	0.01	0.01	0.01	5256.69	5358.77	0.01	0.01	0.01	0.01	0.01	0.01	0.01	0.01	0.01	0.01	0.01	0.01	5147.24	0.01	4601.2	0.01	5544.8	4900.47	0.01	10507.2	0.01	4682.38	344.8	361.7	346.9	358.2	363.8	358.9	351.9	359.6	349	365.2	358.9	363.1	361	346.9	379.3	351.9	355.4
IL-13 (pg/ml)	Liver	0.01	0.01	0.01	0.01	0.01	0.01	2788.75	0.01	0.01	0.01	0.01	0.01	0.01	0.01	0.01	0.01	0.01	0.01	0.01	5147.24	0.01	0.01	0.01	0.01	3164.69	0.01	0.01	0.01	0.01	0.01	3637.98	350.5	377.2	359.6	358.9	361.7	363.1	365.9	350.5	375.1	349	349	358.9	371.5	340.6	366.6	380	362.4
MCP-1 (pg/ml)	Lung	17739.1	12393	11342.5	9563.81	5788.08	7965.77	6306.54	4269.46	12419.5	10045.8	12026	6702.2	8215.74	14145	15868.9	14886.4	9210.69	12110.7	14533.6	11166.5	12908.9	13371.4	11196.9	18751.1	20154.5	5669	10984.4	17241.6	8679.19	7099.15	16034.9	15016	4477.6	6866.8	4935	5449.1	9491.2	8525.9	475.2	645.2	3666.7	986.7	470.5	588.4	538.2	458	4468.4	1238.2
MCP-1 (pg/ml)	Liver	2685.58	4791.29	4347.89	4146.74	0.01	3548.8	1976.75	3407.07	2102.67	2336.59	2769.69	1582.78	3008.18	3874.98	4210.87	3624.94	3647.09	4137.76	1887.81	3101.65	3451.97	7317.18	5132.59	4770.88	5916.68	0.01	4044.56	3290.8	717.22	2502.31	2481.61	366.5	340.8	354.9	343.7	338.4	342	341.9	328.9	346.4	330.4	325.8	326.2	328.2	332	323.3	335.8	332.7
MIP-1alpha (pg/ml)	Lung	3730.91	3617.7	0.01	0.01	0.01	0.01	0.01	4306.68	9887.88	0.01	0.01	0.01	0.01	3497.59	0.01	0.01	0.01	0.01	0.01	0.01	0.01	0.01	0.01	13166.4	19454.3	4130.88	4623.52	0.01	18303.3	0.01	6591.99	893.1	739	778.4	761.3	821.2	1071.1	763	643.2	610.7	715.1	646.6	675.7	668.9	595.3	634.6	638.1	622.6
MIP-1alpha (pg/ml)	Liver	3617.7	0.01	0.01	0.01	0.01	0.01	0.01	0.01	0.01	0.01	0.01	0.01	0.01	0.01	0.01	0.01	0.01	0.01	0.01	2280.28	0.01	0.01	0.01	0.01	0.01	0.01	0.01	0.01	0.01	0.01	0.01	602.1	643.2	617.5	632.9	644.9	609	634.6	598.7	650	598.7	552.5	644.9	655.2	561	631.2	658.6	615.8
MIP-1beta (pg/ml)	Lung	10731.8	12933.6	11261.4	11223.3	0.01	0.01	0.01	5111.02	9157.77	4454.77	7557.33	0	4037.61	14292.6	7766.97	9609.72	3540.67	5526.85	7063.33	7035.21	7985.77	6556.27	2450.11	22688.2	26978.7	6365.26	10754.2	6463.25	9185.62	0.01	16976.2	545.8	545.8	542.4	556	491.2	518.5	496.3	464	535.6	453.7	457.1	492.9	510	455.4	532.1	590.1	540.7
MIP-1beta (pg/ml)	Liver	4710.54	0.01	0.01	0.01	3540.67	0.01	0.01	0.01	0.01	0.01	0.01	0.01	0.01	0.01	0.01	0.01	0.01	0.01	0.01	4588.92	0.01	0.01	0.01	5351.83	4037.61	0.01	4037.61	0.01	0.01	0.01	5021.08	893.1	739	778.4	761.3	821.2	1071.1	763	643.2	610.7	715.1	646.6	675.7	668.9	595.3	634.6	638.1	622.6
MIP-2 (pg/ml)	Lung	0.01	0.01	0.01	0.01	0.01	0.01	0.01	13363.9	32785.9	0.01	0.01	0.01	0.01	0.01	0.01	0.01	0.01	0.01	0.01	0.01	0.01	13091.2	0.01	0.01	0.01	13315.2	0.01	0.01	17010.8	0.01	0.01	693.3	740.3	740.3	729.4	698	737.2	690.2	727.8	1050.8	696.4	677.6	735.6	2328.5	690.2	915.9	13318.8	685.5
MIP-2 (pg/ml)	Liver	10985.1	0.01	0.01	0.01	0.01	0.01	0.01	0.01	0.01	0.01	0.01	0.01	0.01	0.01	0.01	0.01	0.01	0.01	0.01	12606.7	0.01	11492.6	0.01	0.01	12494	0	11805.4	0.01	0.01	0.01	11492.6	668.2	735.6	713.7	699.6	713.7	696.4	718.4	663.5	729.4	680.7	644.7	690.2	685.5	641.6	696.4	738.8	694.9
RANTES (pg/ml)	Lung	11144.9	13038	11855.3	11050.2	5171.77	8153.66	5338.8	5035.52	5604.44	7685.92	8340.6	5669.26	6780.15	15104.8	9866.08	10258.9	6169.62	8173.64	8551.56	7636.33	9225.44	6802.85	6919.41	15723.5	17759.4	7459.75	11122.2	9096.58	7405.56	5644.59	13661.4	11685.3	8368.7	9270.3	9894.9	8201.3	10357.5	8414.2	789.9	724.8	1907.1	3087.5	1226.4	766.5	1444.8	743	1078.7	4641.4
RANTES (pg/ml)	Liver	3110.88	4777.96	3844.76	3933.48	0.01	2554.56	0.01	0.01	0.01	2596.94	0.01	1415.58	2438.51	3344.08	3272.84	3021.89	3605.29	3370.08	0.01	2630.77	3211.65	2694.85	2283.71	5538.1	6464.38	4879.93	5723.14	3030.7	2630.77	2777.68	2707.14	367.1	324.4	336.5	339.3	306	312.6	323.9	325.9	317.9	309.1	334	315.7	306.2	323.4	304.5	305.6	338.7
[truncated: 20 more columns]

## Sheet: Figure 8
Fig 8a	Tissue-specific D-dimer after SARS-CoV-2 infections
		WA (614D) dpi 3								WA (614D) dpi 6								NY (614G) dpi 3							NY (614G) dpi 6								CA (B.1.1.7) dpi 3							CA (B.1.1.7) dpi 5-7									SA (B.1.351) dpi 3
	Tissue	Mouse 1	Mouse 2	Mouse 3	Mouse 4	Mouse 5	Mouse 6	Mouse 7	Mouse 8	Mouse 1	Mouse 2	Mouse 3	Mouse 4	Mouse 5	Mouse 6	Mouse 7	Mouse 8	Mouse 1	Mouse 2	Mouse 3	Mouse 4	Mouse 5	Mouse 6	Mouse 7	Mouse 1	Mouse 2	Mouse 3	Mouse 4	Mouse 5	Mouse 6	Mouse 7	Mouse 8	Mouse 1	Mouse 2	Mouse 3	Mouse 4	Mouse 5	Mouse 6	Mouse 7	Mouse 1	Mouse 2	Mouse 3	Mouse 4	Mouse 5	Mouse 6	Mouse 7	Mouse 8	Mouse 9	Mouse 1
D-dimer (ug/ml)	Lung	8.43	3.44	5.3	5.87	1.33	3.3	2.76	3.77	1.97	2.45	2.2	2.57	2.07	4.24	3.6	7.38	2.28	2.96	2.89	3.05	2.16	2.51	2.11	4.16	2.83	3.96	3.62	2.35	2.26	1.95	5.95	232.66	254.46	144.65	134.41	135.28	119.19	87.13	256.84	56.89	270.71	252.12	181.95	217.4	175.31	256.84	172.68	178.59
D-dimer (ug/ml)	Liver	145.84	6.28	2.24	5.84	2.41	49.32	148.73	2.05	1.25	1.35	1.33	1.56	1.49	1.93	1.6	4.89	1.58	1.72	26.54	1.76	1.61	6.25	2.22	31.57	86.27	3.41	114.02	1.76	1.51	1.82	70.38	18.49	13.93	30.04	16.24	16.84	22.31	23.35	55.67	34.7	71.97	124.07	117.01	164.08	95.61	44.34	33.99	27.46
D-dimer (ug/ml)	Brain	4.11	3.35	3.61	2.08	14.05	0.99	1.7	1.27	1.09	1.08	1.26	1.06	1.06	1.53	1.11	7.83	1.53	1.11	7.83	1.21	1.15	1.49	1.38	2.99	2.6	2.88	3.54	1.21	1.32	1.54	4.3	130.74	34.29	137.96	128.42	65.75	65.86	38.92	79.91	78.18	150.46	145.84	89.47	98.56	123.92	94.14	70.96	99.43
[truncated: 20 more columns]

## Sheet: Figure 9
Fig 9a	IgG titers
	Mouse 1	Mouse 2	Mouse 3	Mouse 4	Mouse 5	Mouse 6	Mouse 7	Mouse 8	Mouse 9	Mouse 10	Mouse 11	Mouse 12	Mouse 13	Mouse 14	Mouse 15	Mouse 16
S-specific	2833	1442	2053	2287	4360	6552	5367	3699	2624	1896	4951	3846	3846	4127	3247	632
RBD-specific	8292	3434	4842	3943	9562	15042	11095	4024	9163	5838	14320	8260	9596	6832	5727	2021
Fig 9b	MN titers
	Mouse 1	Mouse 2	Mouse 3	Mouse 4	Mouse 5	Mouse 6	Mouse 7	Mouse 8	Mouse 9	Mouse 10	Mouse 11	Mouse 12	Mouse 13	Mouse 14	Mouse 15	Mouse 16
WA (614D)	3200	800	3200	3200	3200	800	3200	3200	1280	2560	1280	2560	1280	2560	1280	2560
NY (614G)	3200	200	1600	800	3200	200	1600	1600	2560	320	640	160	2560	2560	1280	320
CA (B.1.1.7)	20	20	20	20	400	20	200	200	160	80	20	40	160	320	160	160
SA (B.1.351)	200	200	100	400	400	20	400	200	80	20	20	20	640	160	80	160
Fig 9c	% initial BW after CA (B.1.1.7) reinfection
	Naive				post-WA(614D) or NY (614G) infection
dpi	mouse 1	mouse 2	mouse 3	mouse 4	mouse 1	mouse 2	mouse 3	mouse 4	mouse 5	mouse 6	mouse 7	mouse 8
0	100	100	100	100	100	100	100	100	100	100	100	100
1	100.4	106.3	100.7	99.2	97	98	101	101	94	98	98	100
2	101.2	106.8	104.1	101.6	99	99	101	103	93	97	95	98
3	101.2	108.3	102.4	102.8	98	97	99	102	91	96	94	97
4	97.9	106.8	103.4	100	97	93	99	100	90	96	92	94
5	92.1	87.5	90.4	87.1	96	90	102	100	89	95	91	93
6	85.5	79.7	83.8	79	94	89	100	99	88	93	89	94
7	83.8				95	90	101	101	89	91	88	93
8					98	92	103	100	88	91	87	93
9					95	89	103	101	89	91	90	98
10					94	89	102	100	91	89	91	99
11					95	108	101	101	91	91	91	96
12					95	88	101	100	93	92	91	99
14					93	86	103	100	94	91	91	96
Fig 9d	% initial BW after SA (B.1.351) reinfection
	Naive			post-WA(614D) or NY (614G) infection
dpi	mouse 1	mouse 2	mouse 3	mouse 1	mouse 2	mouse 3	mouse 4	mouse 5	mouse 6	mouse 7	mouse 8
0	100	100	100	100	100	100	100	100	100	100	100
1	99.1	98.3	100	99.5614	98.2979	97.4359	102.212	100	97.7679	98.6047	98.5981
2	99.5	94.6	100.3	97.3684	95.7447	94.0171	98.6726	96.5957	96.4286	96.2791	97.6636
3	101.4	98.3	100	99.5614	100	96.5812	97.7876	96.1702	100.446	101.395	102.336
4	97.7	97.1	98.3	98.6842	100	95.7265	96.4602	94.8936	100.446	103.721	102.804
5	99.5	98.8	100.7	97.3684	97.4468	94.0171	96.0177	94.0426	97.7679	99.5349	99.0654
6	87.1	93.3	93.4	99.1228	97.8723	94.0171	100	98.7234	99.1071	100.93	100.467
7		87.1	85.8	99.5614	98.7234	93.5897	99.5575	95.7447	100.893	108.837	103.271
8			85.8	100	99.5745	93.5897	96.4602	94.8936	101.786	103.721	103.738
9				101.754	97.8723	98.2906	97.3451	97.0213	101.786	102.326	102.804
10				101.754	97.8723	97.0085	101.327	98.7234	101.786	103.721	102.804
11				99.1228	99.5745	94.4444	99.5575	95.7447	101.786	103.256	102.804
12				100	98.2979	94.4444	98.6726	95.7447	103.125	102.791	103.738
14				102.632	97.4468	98.2906	101.327	99.1489	102.232	104.651	103.738
Fig 9e	IgG titers after immunization
	Naive						RBD+AS03								S+AS03
	Mouse 1	Mouse 2	Mouse 3	Mouse 4	Mouse 5	Mouse 6	Mouse 1	Mouse 2	Mouse 3	Mouse 4	Mouse 5	Mouse 6	Mouse 7	Mouse 8	Mouse 1	Mouse 2	Mouse 3	Mouse 4	Mouse 5	Mouse 6	Mouse 7	Mouse 8
RBD-specific	50	50	50	50	50	50	72900	72900	72900	8100	8100	8100	8100	24300	8100	8100	8100	8100	2700	2700	2700	8100
S-specific	50	50	50	50	50	50	8100	8100	2700	900	300	300	300	2700	72900	72900	72900	72900	24300	24300	24300	24300
Fig 9f	MN titers after immunization
Testing virus	WA (614D)								NY (614G)								CA (B.1.1.7)								SA (B.1.351)
Group	Mouse 1	Mouse 2	Mouse 3	Mouse 4	Mouse 5	Mouse 6	Mouse 7	Mouse 8	Mouse 1	Mouse 2	Mouse 3	Mouse 4	Mouse 5	Mouse 6	Mouse 7	Mouse 8	Mouse 1	Mouse 2	Mouse 3	Mouse 4	Mouse 5	Mouse 6	Mouse 7	Mouse 8	Mouse 1	Mouse 2	Mouse 3	Mouse 4	Mouse 5	Mouse 6	Mouse 7	Mouse 8
Naïve	20	20	20	20	20	20			20	20	20	20	20	20			20	20	20	20	20	20			20	20	20	20	20	20
RBD+AS03	640	640	640	20	20	20	20	160	40	320	80	20	20	20	20	40	80	160	80	20	20	20	20	40	80	20	20	20	20	20	20	20
S+AS03	320	2560	1280	80	640	2560	640	1280	40	80	320	20	40	640	20	640	160	80	640	40	40	80	40	1280	640	160	1280	20	20	20	20	80
Fig 9g	% initial BW after NY (614G) challenge
	RBD+ASO3				S+ASO3				Naive
dpi	Mouse 1	Mouse 2	Mouse 3	Mouse 4	Mouse 1	Mouse 2	Mouse 3	Mouse 4	Mouse 1	Mouse 2	Mouse 3
0	100	100	100	100	100	100	100	100	100	100	100
1	98.5	100.9	101.4	100.3	100	103.4	100.7	100.7	96.9	101	101.4
2	97.9	102.3	101.4	100	98.3	101.9	99.7	100.7	95.6	98.5	100
3	99.5	103.3	102	98.4	98.3	103.4	99.7	100	97.4	101.5	100.9
4	97.9	99.5	102	100	95.8	101	99	99.3	98.3	103.1	100.9
5	96.9	86	101.4	98.8	90.4	99	100	96.5	80.3	95.4	90.7
6	99	80.4	101	97.5	87	101	97.9	98.6		89.7	85.1
7	95.9	77.1	93.5	96	79.1	101.4	96.2	96.9		85.1
8	95.4		90.8	95.3	72.4	101.4	96.5	96.9
9	98.5		90.5	95	66.9	101	97.6	96.9
10	99		91.2	94.1	77.4	101.4	97.6	97.6
11	97.9		91.8	94.1	80.8	100	95.8	95.5
12	100		93.2	95	85.4	104.3	98.3	100
14	100		95.6	96.9	87	103.8	98.3	99.7
Fig 9h	% initial BW after SA (B.1.351) challenge
	RBD+ASO3				S+ASO3				Naive
dpi	Mouse 1	Mouse 2	Mouse 3	Mouse 4	Mouse 1	Mouse 2	Mouse 3	Mouse 4	Mouse 1	Mouse 2	Mouse 3
0	100	100	100	100	100	100	100	100	100	100	100
1	102.6	98.5	98.2	98.6	103.9	99.5	99.7	98.3	99.1	98.3	100
2	103.1	97.6	98.2	97.6	103.9	100	99.7	99.3	99.5	94.6	100.3
3	104.7	100	97	98.3	99.5	101.8	97.5	98.3	101.4	98.3	100
4	101	100	97.3	98.6	100.5	98.2	99.4	98.3	97.7	97.1	98.3
5	99	95.6	97	96.9	102.4	97.7	99.7	97.2	99.5	98.8	100.7
6	103.1	98.5	94.5	97.6	106.3	103.2	97.5	98.6	87.1	93.3	93.4
7	103.7	99.5	87.2	97.2	104.4	103.2	98.4	98.6		87.1	85.8
8	102.1	99.5	80.9	95.1	100.5	99.5	96.2	95.5			85.8
9	101.6	98.5		93.4	102.4	100.5	96.9	96.9
10	103.1	99.5		93.7	105.3	101.8	96.9	98.3
11	100.5	97.6		93	104.4	101.8	97.2	95.5
12	101	101		93.7	107.8	102.3	98.7	96.9
14	104.7	101.5		95.8	101	102.7	97.5	96.5

## Sheet: Supplementary Figure 2
Supplementary Fig 2	hACE2 expression (copies/mg of tissue, Log10) in various organs after SARS-CoV-2 infection
	WA (614D) dpi 3								WA (614D) dpi 6								NY (614G) dpi 3							NY (614G) dpi 6								CA (B.1.1.7) dpi 3							CA (B.1.1.7) dpi 5-7					SA (B.1.351) dpi 3
Tissue	Mouse 1	Mouse 2	Mouse 3	Mouse 4	Mouse 5	Mouse 6	Mouse 7	Mouse 8	Mouse 1	Mouse 2	Mouse 3	Mouse 4	Mouse 5	Mouse 6	Mouse 7	Mouse 8	Mouse 1	Mouse 2	Mouse 3	Mouse 4	Mouse 5	Mouse 6	Mouse 7	Mouse 1	Mouse 2	Mouse 3	Mouse 4	Mouse 5	Mouse 6	Mouse 7	Mouse 8	Mouse 1	Mouse 2	Mouse 3	Mouse 4	Mouse 5	Mouse 6	Mouse 7	Mouse 1	Mouse 2	Mouse 3	Mouse 4	Mouse 5	Mouse 1	Mouse 2	Mouse 3	Mouse 4	Mouse 5	Mouse 6
Brain	4520.34	1323.62	1344.47	587.749	1	3420.52	2596.69	3709.58	1722.95	4756.48	2577.27	18531.8	4326.83	6257.18	2716.14	2085.89	7065.76	2216.44	1	224.779	532.008	336.543	413.33	15710.5	4487.53	1522.73	22597.6	5699.2	2463.6	366.779	4861.23	1645.14	8619.14	2819.63	2408.55	11987.1	11336.2	10134.6	3848.48	12851.4	8319.69	24026.3	257545	2695.88	2133.97	14560.4	17064.9	16831.6	9513.46
Lung	357.455	2992.97	665.031	1408.9	6769.62	264400	22752.2	24857.5	1499.3	37542.2	91044.6	77673.5	97264.2	64933.3	180637	1223955	190387	47470.3	104591	35575.3	157.908	9119.81	8438.26	37040.8	33257.4	10063.7	81359.6	7270.01	236469	117001	88668.2	2166.61	15495.1	11657.3	14968.9	19178.2	85217.9	47154	12240.3	9446.74	9184.31	81359.6	12155.4	2482.21	5040.7	6393.14	5577.34	17301.3	28858.3
Liver	2233.29	182.758	1790.42	2038.82	2038.82	3655.36	5418.71	30669.6	1487.71	18787.8	5457.96	78709.5	15072.8	9853.89	13680.2	48109.3	28087.1	27897.5	14865.8	1534.58	2557.99	1272.79	782.78	1992.76	2616.25	332743	141625	285.321	2408.55	45909	18531.8	1722.95	848.662	192.963	1722.95	10496.3	50077.1	19442.9	16374.2	29450.2	9446.74	21397	1	1	15819.3	442.319	5418.71	3682.38	45298.7
Spleen	30257.8	29650.1	25027	16487.4	5302.57	1683.62	24857.5	13871.3	7116.3	26967.8	56843	22752.2	80289.1	23701.4	5188.8	13967.8	85217.9	120127	96623.8	9380.47	2.25328	869.41	1195.25	7116.3	4081.02	9380.47	4722.05	15928.8	6965.7	17661.9	17064.9	132602	40967	45602.8	20258.2	12070.9	31509.6	362421	138856	61569.8	121720	1	76.0212	20258.2	33257.4	84097.5	162604	334936	76144.5
Kidney	897.809	536.459	8.88484	56.3943	4791.16	648.859	196.479	602.505	1204.7	1431.01	1387.11	15819.3	153.608	485.252	3655.36	1442.18	1657.88	1149.06	3345.47	187.797	554.61	89.7128	140.035	3320.8	3345.47	4968.17	5740.38	14460	1	2716.14	5781.85	4722.05	4687.85	5781.85	883.503	14560.4	40421	86353	33482.4	13031.3	44101.7	6818.14	218.837	4295.35	1004.15	7973.49	26604.4	17182.7	27151.3
Reproductive	79.06	79.06	1095.82	150.801	250.059	1	142.658	15.6878	6531.92	3709.58	514.544	2500.95	1	1	41.4682	98.7766	582.905	5379.73	13585.7	110.748	1	1	1	964.894	2038.82	2199.71	3601.89	126.375	1	38.5457	1104.53	9249.26	23064.4	11576.2	72210.7	49412.6	11903.8	21543.6	15602.4	25369.5	26604.4	12070.9	376.327	7218.42	6302.19	33257.4	139773	109535	103220
[truncated: 14 more columns]

## Sheet: Supplementary Figure 3
Supplementary Fig 3a	N-specific IgM titer
	dpi 3								dpi 6
	Mouse 1	Mouse 2	Mouse 3	Mouse 4	Mouse 5	Mouse 6	Mouse 7	Mouse 8	Mouse 1	Mouse 2	Mouse 3	Mouse 4	Mouse 5	Mouse 6	Mouse 7	Mouse 8	Mouse 9
WA (614D)	1319	3258	2374	2424	2787	2227	1943	2381	1291	1621	2032	2421	3175	1726	1531	2052
NY (614G)	2675	583	1329	3080	2482	1022	2548		1491	3290	1726	1114	3836	3131	909	3130.6
CA (B.1.1.7)	1992	1619	50	50	1756	50	50		2888	1284	50	2815	50	50	50	50	50
SA (B.1.351)	1366	50	1417	2331	50	7841	1500		1781	1532	50	2265	50	50	50
Naive	50	50	50	50	50	50
Supplementary Fig 3b	Spike-specific IgM titer
	dpi 3								dpi 5-7
	Mouse 1	Mouse 2	Mouse 3	Mouse 4	Mouse 5	Mouse 6	Mouse 7	Mouse 8	Mouse 1	Mouse 2	Mouse 3	Mouse 4	Mouse 5	Mouse 6	Mouse 7	Mouse 8	Mouse 9
WA (614D)	390	2156	575	50	1602	633	1309	2282	842	1461	547	1061	3558	1224	1810	1571
NY (614G)	1919	50	50	768	622	50	739		1879	10354	2349	1723	3988	2648	1543
CA (B.1.1.7)	50	50	50	50	1432	50	50		1542	50	50	50	50	50	2706	50	50
SA (B.1.351)	50	50	50	50	50	2436	50		50	1700	1392	1919	50	50	50
Naive	50	50	50	50	50	50
Supplementary Fig 3c	RBD-specific IgM titer
	dpi 3								dpi 6
	Mouse 1	Mouse 2	Mouse 3	Mouse 4	Mouse 5	Mouse 6	Mouse 7	Mouse 8	Mouse 1	Mouse 2	Mouse 3	Mouse 4	Mouse 5	Mouse 6	Mouse 7	Mouse 8	Mouse 9
WA (614D)	50	1732	50	50	2069	50	1873	2377	3154	50	50	2490	50	50	2929	50	50
NY (614G)	50	50	50	50	1643	50	50		50	2497	50	50	50	50	50
CA (B.1.1.7)	50	50	50	50	50	50	50		3154	50	50	2490	50	50	2929	50	50
SA (B.1.351)	50	50	50	50	50	50	50		50	2497	50	50	50	50	50
Naive	50	50	50	50	50	50

## Sheet: Supplementary Figure 4
Supplementary Fig 4	Tissue-specific cytokines after SARS-CoV-2 infections
		WA (614D) dpi 3								WA (614D) dpi 6								NY (614G) dpi 3							NY (614G) dpi 6								CA (B.1.1.7) dpi 3							CA (B.1.1.7) dpi 5-7									SA (B.1.351) dpi 3
Cytokine	Tissue	Mouse 1	Mouse 2	Mouse 3	Mouse 4	Mouse 5	Mouse 6	Mouse 7	Mouse 8	Mouse 1	Mouse 2	Mouse 3	Mouse 4	Mouse 5	Mouse 6	Mouse 7	Mouse 8	Mouse 1	Mouse 2	Mouse 3	Mouse 4	Mouse 5	Mouse 6	Mouse 7	Mouse 1	Mouse 2	Mouse 3	Mouse 4	Mouse 5	Mouse 6	Mouse 7	Mouse 8	Mouse 1	Mouse 2	Mouse 3	Mouse 4	Mouse 5	Mouse 6	Mouse 7	Mouse 1	Mouse 2	Mouse 3	Mouse 4	Mouse 5	Mouse 6	Mouse 7	Mouse 8	Mouse 9	Mouse 1
KC/GRO (pg/ml)	Lung	1420.74	640.947	225.379	333.643	72.9305	120.712	590.932	266.926	716.41	197.344	529.099	10440.6	1049.95	724.772	471.834	1284.2	316.21	228.874	344.758	1529.11	8905.98	492.332	602.832	1029.88	789.892	252.704	357.324	408.194	118.864	792.84	471.063	1460.3	992.6	661	666.7	384.1	732.5	486.5	251.3	2049.8	255.8	156.6	688.8	1880.1	382.9	299.9	6458.9	346.3
KC/GRO (pg/ml)	Liver	0.01	23.5248	6.90718	16.3978	136.058	0.01	0.01	24.4011	14.5766	12.4704	6.90718	228.977	49.2758	34.6084	14.9685	91.5862	47.2743	18.5857	0.01	604.059	1088.45	0.01	130.673	6.4872	34.2446	0.01	25.3993	0.651098	0.01	100.565	5.06874	44.9	9.7	3.1	10.9	6	5.5	19.6	4.6	157.5	2.3	10	2.8	77.2	7.9	4.4	80.9	8.2
IL-2 (pg/ml)	Lung	0.01	0.01	0.01	0.01	0.01	0.01	0.01	0.01	0.01	0.01	0.01	0.01	96.03	1065.01	226.74	84.97	0.01	0.01	0.01	0.01	0.01	0.01	0.01	385.75	332.24	35.88	300.57	91.9	0.01	0.01	540.48	19.8	118.474	49.4564	35.3717	43.8979	33.6345	18.5745	85.4617	0	143.128	67.2593	77.2134	51.1071	73.5676	48.3518	183.473	121.408
IL-2 (pg/ml)	Liver	0.01	0.01	0.01	0.01	0.01	0.01	0.01	0.01	0.01	0.01	0.01	0.01	0.01	0.01	0.01	0.01	0.01	0.01	0.01	0.01	0.01	0.01	0.01	0.01	0.01	0.01	0.01	0.01	0.01	0.01	0.01	1.02751	11.4351	19.2028	15.3863	0	15.3863	2.75224	0	0	0	19.2028	0	0	16.0306	0	0	14.7384
IL-4 (pg/ml)	Lung	65.6627	8.93045	5.76894	5.00308	1.08422	0.01	0.01	0.01	0.322231	0	7.10978	0.89354	13.9176	3.18539	6.3435	11.1356	0.798236	5.29024	7.78043	0.01	0.607716	5.38597	0	10.9438	16.9889	5.67319	7.49299	0.01	0.0374852	8.64291	13.3419	18.7	27.8	9.9	6.9	11.8	11.8	8.7	5.7	0.01	7.8	8.4	9.1	5.3	9.9	4.7	6.9	6
IL-4 (pg/ml)	Liver	2.5163	0.01	0.01	0.01	0.01	0.01	0.01	0.01	0.01	0.01	0.01	0.01	0.01	0.01	0.01	0.01	0.01	0.01	0.01	0.01	0.01	0.01	0.01	0.132245	0.01	0.01	0.01	0.01	0.01	0.01	0.01	8.5	7.1	2.6	4.2	2.9	3.5	4.2	3	0.01	1	3.5	0.01	0.7	6.4	0.01	0.01	5.3
IL-5 (pg/ml)	Lung	555.731	7.43694	12.7515	31.4382	0.01	0.01	0.01	0.01	14.4775	0	0	29.4219	26.1712	2.73574	6.52404	40.9778	0.01	6.52404	20.396	0.01	9.23584	0.01	0.01	155.532	206.564	4.18905	29.0173	0.01	0.01	4.18905	37.425	123.5	100.4	69	37.3	42.6	71.1	37.6	27	18.4	49.5	63.6	38.6	16	23.4	17.4	77.6	117.1
IL-5 (pg/ml)	Liver	0.01	0.01	0.01	0.01	0.01	0.01	0.01	0.01	0.01	0.01	0.01	0.01	0.01	0.01	0.01	0.01	0.01	0.01	0.01	0.01	0.01	0.01	0.01	22.8859	8.34048	0.01	0.01	0.01	0.01	0.01	0.01	7.7	13.3	1.7	0.6	10.3	1.3	14.6	0.01	1	6.1	9.1	0.6	0.01	0.01	0.01	5.6	9.6
IL-17 (pg/ml)	Lung	0.01	0.01	0.01	0.01	0.01	0.01	0.01	2441.75	3445.31	0.01	0.01	0.01	0.01	0.01	0.01	0.01	0.01	0.01	0.01	0.01	0.01	0.01	0.01	0.01	0.01	2015.8	0.01	0.01	5479.6	0.01	0.01	16.2	41	19.5	20.5	28.4	18.9	16.2	29.8	23.8	26.1	26.8	35.4	49.9	28.1	37	53.8	22.8
IL-17 (pg/ml)	Liver	0.01	0.01	0.01	0.01	0.01	0.01	0.01	0.01	0.01	0.01	0.01	0.01	0.01	0.01	0.01	0.01	0.01	0.01	0.01	0.01	0.01	0.01	0.01	0.01	0.01	0.01	1175.91	0.01	0.01	0.01	0.01	27.1	30.1	36	31.4	25.1	28.4	24.8	24.8	31.4	20.2	21.2	28.4	29.8	23.2	32.7	37.4	34.7
[truncated: 20 more columns]

## Sheet: Supplementary Figure 6
Fig 6a	Combined Mortality after WA (614D) and NY (614G) infections (1: death & 0: survival)
dpi	Female mice	Male mice
14	0
14	0
14	0
14	0
14	0
14	0
14	0
14	0
14	0
14	0
14	0
7	1
7	1
7	1
7	1
7	1
6		1
7		1
7		1
5		1
5		1
8		1
7		1
14		0
14		0
14		0
14		0
14		0
14		0
Fig 6b	Combined Mortality after CA (B.1.1.7) and SA (B.1.351) infections (1: death & 0: survival)
dpi	Female mice	Male mice
7	1
7	1
6	1
5	1
8	1
7	1
6		1
5		1
6		1
7		1
8		1
10		1
Fig 6c	Combined Mortality after all four virus infections (1: death & 0: survival)
dpi	Female mice	Male mice
14	0
14	0
14	0
14	0
14	0
14	0
14	0
14	0
14	0
14	0
14	0
7	1
7	1
7	1
7	1
7	1
6		1
7		1
7		1
5		1
5		1
8		1
7		1
14		0
14		0
14		0
14		0
14		0
14		0
7	1
7	1
6	1
5	1
8	1
7	1
6		1
5		1
6		1
7		1
8		1
10		1
